# Supplementary material for: Historical baselines of coral cover on tropical reefs as estimated by expert opinion
Source: PeerJ. 2018 Jan 24;6:e4308. doi: 10.7717/peerj.4308 (PMC5786882; doi:10.7717/peerj.4308)
Supplement: Supplemental Information 1 — Survey data provided by respondents about coral baselines, highest coral cover observed, location, position, and year coral first observed. [file peerj-06-4308-s006.csv]

position	first.year.coral.observed	region.highest.coral.observed	year.highest.coral.cover.observed	highest.coral.cover.observed	baseline.coral.cover.estimated
Scientist	1985	Atlantic	1985	70	70
Scientist	2003	Atlantic	2006	45	35
Student	2008	Atlantic	2009	40	70
Student	2009	Atlantic	2009	25	15
Manager	1968	Caribbean	1968	35	40
Manager	1962	Caribbean	1962	50	8
Manager	1989	Caribbean	2004	60	50
Manager	1978	Caribbean	1978	20	60
Scientist	1980	Caribbean	1997	40	80
Student	2008	Caribbean	2008	20	30
Scientist	1990	Caribbean	2017	50	50
Scientist	1969	Caribbean	1970	85	90
Scientist	1978	Caribbean	1986	65	45
Scientist	1970	Caribbean	1979	70	50
Scientist	1969	Caribbean	1973	100	60
Scientist	1980	Caribbean	1985	80	50
Scientist	1983	Caribbean	1998	50	10
Scientist	1996	Caribbean	2006	52	80
Scientist	1984	Caribbean	1984	70	70
Scientist	1982	Caribbean	1987	90	40
Scientist	1995	Caribbean	2006	50	70
Scientist	1982	Caribbean	1982	70	50
Scientist	1995	Caribbean	2012	60	32
Scientist	1983	Caribbean	1991	70	50
Scientist	1974	Caribbean	2009	90	60
Scientist	2013	Caribbean	2015	20	50
Scientist	1980	Caribbean	2010	90	40
Scientist	1978	Caribbean	1980	100	60
Scientist	1975	Caribbean	1996	85	50
Scientist	1989	Caribbean	1997	54	60
Scientist	1996	Caribbean	1996	95	40
Scientist	1992	Caribbean	1993	90	80
Scientist	2010	Caribbean	2012	80	65
Scientist	2007	Caribbean	2011	75	95
Scientist	1989	Caribbean	2012	35	15
Scientist	1994	Caribbean	1995	80	80
Scientist	2006	Caribbean	2007	35	20
Scientist	1976	Caribbean	1978	100	50
Scientist	1997	Caribbean	2012	40	65
Scientist	1995	Caribbean	2015	85	42
Scientist	1993	Caribbean	1993	30	30
Scientist	1989	Caribbean	2004	100	75
Scientist	1986	Caribbean	1996	90	70
Scientist	1998	Caribbean	2015	60	75
Student	1995	Caribbean	2015	85	25
Student	1992	Caribbean	2015	50	75
Student	2010	Caribbean	2013	70
Student	2014	Caribbean	2014	23	23
Student	2016	Caribbean	2016	60	50
Student	1997	Caribbean	2017	60	75
Student	2014	Caribbean	2014	18	50
Student	2014	Caribbean	2016	25	35
Student	1994	Caribbean	2003	58	50
Student	2012	Caribbean		70	55
Student	1992	Caribbean	2010	80	60
Student	2000	Caribbean	2007	90	40
Student	1999	Caribbean	2015	80	60
Student	2011	Caribbean	2012	35	80
Scientist	1983	Indian	1987	90	75
Scientist	2004	Indian	2005	100	75
Scientist	1992	Indian	1995	80	45
Scientist	2007	Indian	2014	100	75
Scientist	1969	Indian	1970	90	60
Scientist	1999	Indian	2014	100	75
Scientist	1995	Indian	1996	70	60
Scientist	2010	Indian	2015	90	70
Scientist	1970	Indian	2004	70	50
Scientist	1979	Indian	1979	45	60
Scientist	1976	Indian	1978	90	35
Student	2002	Indian	2010	70	70
Student	1997	Indian	1997	35	60
Manager	1987	Pacific	2010	80	70
Manager	2013	Pacific	2015	100	30
Manager	1998	Pacific	2007	55	65
Manager	1997	Pacific	2005	60	75
Manager	2013	Pacific	2013	90	80
Scientist	1972	Pacific	2001	100	45
Scientist	1967	Pacific	1992	75	25
Student	1997	Pacific	2015	99	95
Scientist	1990	Pacific	2011	90	80
Scientist	1965	Pacific	1986	90	30
Manager	1983	Pacific	2016	85	95
Scientist	1999	Pacific	2012	80	70
Scientist	1996	Pacific	2005	70	80
Scientist	2003	Pacific	2014	95	40
Scientist	1978	Pacific	1987	100	50
Scientist	2000	Pacific	2001	80	90
Scientist	1981	Pacific	2005	100	33
Scientist	1986	Pacific	2007	100	40
Scientist	1976	Pacific	1989	80	50
Scientist	2002	Pacific	2017	100	50
Scientist	1977	Pacific	2004	90	70
Scientist	1960	Pacific	1990	100	50
Scientist	2000	Pacific	2000	80	70
Scientist	1994	Pacific	2015	70	15
Scientist	1995	Pacific	2015	95	40
Scientist	1982	Pacific	1993	90	35
Scientist	1990	Pacific	2012	90
Scientist	1998	Pacific	2012	90	90
Scientist	1983	Pacific	1986	100	70
Scientist	2000	Pacific	2017	57	75
Scientist	2000	Pacific	2015	70
Scientist	1968	Pacific	2005	100	50
Scientist	1990	Pacific	2014	80	35
Scientist	1989	Pacific	2016	100	40
Scientist	1995	Pacific	1999	90	60
Scientist	1985	Pacific	2000	85	80
Scientist	2002	Pacific	2015	100	50
Scientist	1992	Pacific	2002	95	40
Scientist	1980	Pacific	1980	75	55
Scientist	2000	Pacific	2002	75	70
Scientist	2003	Pacific	2016	90	80
Scientist	1975	Pacific	1975	85	65
Scientist	1997	Pacific	2000	90
Scientist	2000	Pacific	2000	90	60
Scientist	1968	Pacific	1989	100	45
Scientist	1985	Pacific	1994	98	95
Scientist	1983	Pacific	2012	95	65
Scientist	1971	Pacific	2001	95	50
Scientist	1993	Pacific	2002	70	45
Scientist	1998	Pacific	2009	85	65
Scientist	1995	Pacific	2012	100	55
Scientist	1996	Pacific	2015	80	70
Scientist	2008	Pacific	2008	95	75
Scientist	1981	Pacific	1985	95	60
Scientist	1969	Pacific	2005	100	40
Scientist	1992	Pacific	2006	85	70
Scientist	2003	Pacific	2016	85	75
Scientist	2011	Pacific	2016	100	85
Scientist	1964	Pacific	1992	100	60
Scientist	1992	Pacific	2014	95	65
Scientist	1974	Pacific	2014	65	50
Scientist	1993	Pacific	2013	100	65
Scientist	2000	Pacific	2007	85	85
Scientist	1978	Pacific	1987	100	60
Scientist	1970	Pacific	1982	100	75
Scientist	1996	Pacific	1999	100
Scientist	1999	Pacific	2014	95	60
Scientist	2002	Pacific	2013	98	75
Scientist	1975	Pacific	1990	100	70
Scientist	1999	Pacific	2005	90	50
Scientist	1984	Pacific	2009	90	65
Scientist	1970	Pacific	1989	100	55
Scientist	1996	Pacific	2010	90	70
Scientist	1999	Pacific	2017	95	60
Scientist	2011	Pacific	2014	75	70
Scientist	1984	Pacific	2004	80	50
Scientist	1971	Pacific	1971	60	40
Scientist	1964	Pacific	1978	75	50
Scientist	2006	Pacific	2015	80	65
Scientist	1970	Pacific	1995	100	70
Scientist	1982	Pacific	2002	60	18
Scientist	2006	Pacific	2006	65	85
Scientist	1968	Pacific	2009	90	50
Rec diver	1992	Pacific	2011	90	60
Rec diver	2000	Pacific	2017	100
Rec diver	1970	Pacific	1990	100	100
Rec diver	2008	Pacific	2008	80	60
Rec diver	1974	Pacific
Student	2008	Pacific	2013	100	70
Student	2000	Pacific	2015	60	40
Student	2005	Pacific	2011	95	60
Student	2011	Pacific	2014	100	72
Student	1997	Pacific	2014	80	40
Student	2012	Pacific	2014	85	50
Student	2006	Pacific	2013	100	85
Student	2013	Pacific	2016	85	65
Student	2012	Pacific	2016	70	75
Student	2000	Pacific	2016	90
Student	1991	Pacific	2004	95	60
Student	2012	Pacific	2015	95	90
Student	2012	Pacific	2016	80	40
Student	2007	Pacific	2007	75	60
Student	1995	Pacific	2010	90	75
Student	2010	Pacific	2016	100	75
Student	2006	Pacific	2011	90	60
Student	2011	Pacific	2015	60	75
Student	1998	Pacific	2016	80	60
Student	2007	Pacific	2015	100	30
Student	2002	Pacific	2007	40	50
Scientist	1991	Persian Gulf	2016	80	40
Scientist	1966	Persian Gulf	2016	80	40
Scientist	2002	Persian Gulf	2003	60	60
Student	2007	Persian Gulf	2013	80	60
Scientist	1985	Red Sea	2010	60	75
Scientist	2000	Red Sea	2014	80	70
Scientist	1995	Red Sea	1995	50	75
Scientist	2007	Red Sea	2013	90	80
Scientist	1992	Red Sea	2010	75	90
Student	2002	Red Sea	2014	70	75
Student	2010	Red Sea	2015	80	70
Student	2012	Red Sea	2015	100	80
